# Supplementary material for: DICE, an efficient system for iterative genomic editing in human pluripotent stem cells
Source: Nucleic Acids Res. 2013 Dec 4;42(5):e34. doi: 10.1093/nar/gkt1290 (PMC3950688; doi:10.1093/nar/gkt1290)
Supplement: supplementary_data [file supplementary_data.zip]

Archive with 2 entries (2 files):
- Supplementary data area.jpg
- supp_gkt1290_nar-02543-met-h-2013-File008.pdf
